# Supplementary material for: Loss of POMC-mediated antinociception contributes to painful diabetic neuropathy
Source: Nat Commun. 2021 Jan 18;12:426. doi: 10.1038/s41467-020-20677-0 (PMC7814083; doi:10.1038/s41467-020-20677-0)
Supplement: Supplementary file 8 — Source Data [file 41467_2020_20677_MOESM8_ESM.xlsx]

## Sheet: Fig.1
Fig.1a
	DRG		SN		Footpads
	replicate 1	replicate 2	replicate 1	replicate 2	replicate 1	replicate 2
mouse1	0.0022	0.004	0.0001	0.0001	1.2e-05	2e-06
mouse2	0.0005	0.0008	0.0001	0.0001	9e-06	1e-06
mouse3	0.0048	0.002	0.0001	0.0002	9e-06	1.4e-05
mouse4	0.003	0.0011	0.0002	0.0003	3e-06	2e-06
mouse5	0.0009	0.002	0.0001	0.0001	3e-06	1e-06
Fig.1d
	POMC+ neurons							% of POMC+ neurons
	% of CGRP+ neurons		% of NF200+ neurons		% of IB4 binding+ neurons			CGRP+ neurons		NF200+ neurons		IB4 binding+ neurons
mice/subjects	Mouse	Human	Mouse	Human	Mouse	Human		Mouse	Human	Mouse	Human	Mouse	Human
1	51.11	45.4545	73.91	43.4783	31.25	25		47.92	62.5	38.64	58.8235	8.93	21.7391
	68.42	41.6667	50	50	57.1429	47.3684		60.94	41.6667	32.26	36.8421	8.33	33.3333
	58.49	59.375	51.72	53.8462	35.2941	33.3333		54.39	82.6087	41.67	36.8421	10	18.5185
	52	60	60	38.4615	27.7778	25		60.47	75	60	50	9.62	8
	60	62.069		58.3333					69.2308		43.75		5.55556
	57.8947	70		40					46.6667		50		5.26316
	57.0645	50		34.7826					64.7059		44.4444
	61.3333	53.5714		38.0952					71.4286		42.1053
	55.3333	41.6667		50					66.6667		47.3684
	53.125			45.4545					58.8235		33.3333
2	63.89	47.619	68.18	42.8571	43.75	36.3636		46.15	83.3333	36.59	25.7143	10.61	13.3
	63.64	38.8889	50	38.8889	38.4615	12.5		43.4	77.7778	51.85	24.1379	7.35	20
	58	56.5217	50	33.3333	46.1538	12.5		53.85	51.4286	37.21	28.5714	8.33	7.36842
	52.94	40	44	40	47.0588	7.69231		56.86	76.9231	35.48	44.4444	12.7	14.2857
		51.4286		46.1538					72		34.2857		27.2727
		48.6486							51.4286				16.6667
		56.5217							72.2222
		44.8276							76.4706
									71.4286
3	56.25	45.4545	56	52.9412	22.2222	9.09091		43.08	62.5	43.75	45	8.22	26.6667
	55	41.6667	40	62.5	33.3333	20		37.78	66.6667	41.67	52.6316	7.58	7.36842
	68.18	35.2941	52.27	62.5	28.5714	21.4286		54	68.75	33.33	62.5	5.88	3.6
	55.56	44	43.14	77.7778	35.2941	17.6471		50	73.3333	37.93	66.6667	11.76	26.6667
	51.06	37.5		62.5					66.6667		43.4783		18.1818
		48.1481		53.8462					86.6667		43.75
		31.5789		50					60		20.8333
				36.3636					54.1667		23.5294
									70.5882
4	60	37.5	53.57	66.6667	30	15.3846		44.12	73.3333	38.46	56	6.82	11.1111
	57.89	46.1538	37.14	63.6364	29.4118	33.3333		33.33	79.4118	21.67	43.75	8.2	9.09091
	58.06	64.2857	66.67	47.3684	30.7692	29.4118		43.64	54.1667	22.22	52.9412	5.06	7.69231
	58.33	75	46.81	51.6129	25	42.8571		41.07	68.4211	29.73	25.8065	6.33	7.69231
		50		59.2593					73.3333		51.6129	6.45	15
		60		62.5
		52.9412
		50
5	57.14	44.8276	55.88	47.3684	35.7143	40		40.91	75	48.72	51.2821	7.84	8.57143
	50	47.0588	61.29	28.5714	33.3333	33.3333		35.29	73.0769	44.19	45	5.33	9.375
	51.6	38.0952	50	35.2941	25	37.5		50	54.1667	38.52	37.5	11.82	8
	49.4	75	57	48.1481	30	22.2222		40.91	66.6667	39.2	42.8571	7.61	20
		61.5385			33.3333	28.5714			72.7273		45		23.8095
		87.5			30.7692				60		60		21.4286
					38.2353
6	58.33	57.1429	53.3	42.8571	41.1765			51.22	66.6667	41.2	37.5	14.55	14.2857
	53.13	46.1538	51.99	60	26.6667			33.33	70	31.2	45	20	7.5
	51.11	63.6364	57.76	52.9412	20			35.42	61.5385	33.9	56.25	11.01	14.2857
	50.7	64.7059	49.32	75	26.6667			46	66.6667	48	47.0588	12.07	11.7647
		38.4615	53.46	57.1429	36				66.6667		38.4615	10.17	15.3846
		52.381		45.4545	42.8571				64.7059
					31.8182
					23.0769

## Sheet: Fig.2
Fig.2a
	Control						Diabetic
filament force (g)	1.6	0.4	0.6	1	1.6	2	1.6	0.4	0.6	1	1.6	2
mouse1	0	12.5	0	25	33.3333	66.6667	44.4444	44.4444	44.4444	100	100	83.3333
mouse2	0	0	0	33.3333	33.3333	66.6667	0	62.5	100	100	100	100
mouse3	0	12.5	0	33.3333	83.3333	83.3333	12.5	80	83.3333	83.3333	100	100
mouse4	0	0	16.6667	50	100	100	12.5	60	83.3333	66.6667	83.3333	100
mouse5	16.6667	16.6667	0	33.3333	16.6667	66.6667	0	66.6667	100	100	100	100
mouse6	0	16.6667	16.6667	66.6667	66.6667	50	16.6667	83.3333	0	100	100	100
mouse7	0	0	0	16.6667	50	66.6667	0	83.3333	66.6667	100	83.3333	83.3333
mouse8	10	30	20	50	50	90	0	50	5	100	100	100
mouse9	0	10	40	20	90	100	0	16.6667	50	80	83.3333	66.6667
mouse10	0	70	10	80	80	70	0	25	66.6667	83.3333	83.3333	100
mouse11	0	60	70	90	100	100	0	30	70	80	80	100
mouse12	0	60	70	100	80	100	0	40	50	100	100	100
mouse13	10	50	10	40	40	100	10	50	90	90	100	100
mouse14							0	80	80	90	100	100
mouse15							0	60	80	90	100	100
mouse16							10	50	100	90	100	100
mouse17							10	50	100	100	100	100
mouse18							10	80	90	100	90	90
Fig.2b	Control										Diabetic
measurements for both paws
mouse1	4.2	2.3	3.9	4.7	5.3	5.7	6.3	4.8			2.7	0.9	3.7	1.5	0.6	2.2	3.2	1.7	5.7	1.4
mouse 2	6.5	4.5	3.7	4.5	7.1	6.8	5.9	3.8	3.8	5.4	8.4	1.3	1.1	3.3	1.3	5.3	2.7	4.9	1.8	0.9
mouse 3	6.2	5.5	5.9	3.5	4.5	5.9	5.3	6.3			3.3	6.3	1.9	3.5	0.6	3.7	1.3	0.9	1.4	6.3
mouse 4	6.5	6.9	5.9	3.2	6.9	3.5	5.3	5.4			2.1	1.2	0.3	4.7	1.5	1.8	3.8	3.6	3.1	1.9	2.1
mouse 5	6.8	8.5	5.4	3.9	4.4	9.3	8.2	5.9			1.2	0.9	0.8	0.4	3.6	1.1	0.9	2.6	2.3	1.1	1.6	4.8
mouse 6	6.3	3.6	8.2	4.7	3.8	8.1	5.3	3.5	5.4		0.7	1.2	1.8	0.4	1.1	0.6	1.3	1.1	0.5	1.9	4.5	1.7
mouse 7	4.6	12.3	4.5	5.1	4.3	6.6	7.1	5.9			1.8	2.6	2.8	2.3	2.8	3.7	1.2	1.7	3.2	3.2	1.4	1.4
mouse 8	8.3	4.4	7.2	6.9	4.1	7.7	8.4	8.9	8.1	7.5	1.3	0.8	2.9	1.4	1.9	2.4	1.4	3.1	1.9	0.9	2.6	2.6
mouse 9	7.7	8.1	10.6	12.7	5.2	10.7	7.5	2.6	11.3	9.7	4.4	3.2	0.9	3.7	1.2	0.8	2.8	2.1	0.6	0.3	1.3	0.6
mouse 10	9.4	6.5	4.1	4.4	3.8	3.9	3.9	5.5			3.2	2.5	1.2	1.2	0.1	0.9	1.2	6.8	2.9	1.8	1.2	0.9
mouse 11	5.9	4.9	5	3.9	9.5	3.9	7.9	5.2			1.5	1.7	0.8	0.9	1.1	0.6	1.1	4.9	1.9	2.5
mouse12											1.7	1.1	0.4	0.7	2.4	1.3	1.1	0.4	0.7	2.1	3.6	1.3
Fig.2c	Control						Diabetic
	DRG		SN		Footpads		DRG		SN		Footpads
	replicate 1	replicate 2	replicate 1	replicate 2	replicate 1	replicate 2	replicate 1	replicate 2	replicate 1	replicate 2	replicate 1	replicate 2
mouse1	0.0022	0.004	0.0001	0.0001	1.2e-05	2e-06	4e-05	0.001	0.0001	0.0003	5e-06	1.4e-05
mouse2	0.0005	0.0008	0.0001	0.0001	9e-06	1e-06	3e-05	0.0001	0.0001	0.0003	1e-06	3e-06
mouse3	0.0048	0.002	0.0001	0.0002	9e-06	1.4e-05	5e-05	0.0001	0.0002	0.0003	4e-06	5e-06
mouse4	0.003	0.0011	0.0002	0.0003	3e-06	2e-06	5e-05	0.0009	0.0001	0.0002	4e-06	1.5e-05
mouse5	0.0009	0.002	0.0001	0.0001	3e-06	1e-06	3e-05	0.0001	0.0003	0.0002	2e-06	1e-06
mouse6							4e-05	0.0001	0.0003	0.0002	3e-06	7e-06
Fig.2f	Control						Diabetic
	DRG		SN		Footpads		DRG		SN		Footpads
	replicate 1	replicate 2	replicate 1	replicate 2	replicate 1	replicate 2	replicate 1	replicate 2	replicate 1	replicate 2	replicate 1	replicate 2
mouse1	0.02	0.02	6.61	6.48	0.91	0.13	1.27	0.96	1.9	0.32	0.22	0.75
mouse2	0.09	0.06	0.06	0.08	12.69	12.81	0.04	0.02	0.02	0.03	3.1	2.9
mouse3	0.03	0.03	7.25	2.83	5.68	3.84	7.74	3.21	0.49	0.78	0.33	0.55
mouse4	6.17	0.96	3.66	2.65	6.17	10.21	0.26	0.11	0.01	0.09	0.01	0.05
mouse5	1.51	7.72	3.7	3.12	6.55	7.21	1.24	1.91	1.2	0.87	2.57	1.76
mouse6	1.61	1.8	3.95	4.04	7.48	5.01	1.18	2.51	0.2	0.18	1.75	2.12

## Sheet: Fig.3
Fig.3a
	Control		Diabetic
	replicate 1	replicate 2	replicate 1	replicate 2
mouse1	0.00013	0.00012	0.00012	0.0001
mouse2	0.00019	0.00011	6e-05	0.0001
mouse3	0.00015	0.00011	0.00012	0.0001
mouse4	9e-05	5e-05	0.00013	0.0001
mouse5	0.00011	5e-05	7e-05	0.0001
mouse6			0.00019	0.0001
Fig.3b
	Control	Diabetic
mouse1	0.700682	0.389304
mouse2	1.12998	1.20335
mouse3	1.30338	0.553137
mouse4	0.928773	0.363235
mouse5	1.17578	0.821362
mouse6	0.76942	0.325615
mouse7	1.12924	0.719633
mouse8	1.00934	0.349331
mouse9	0.863138	0.28869
Fig.3c
	Control	Diabetic
mouse1	30.4878	47.4576
	41.9355	34.4828
	70.1299	33.3333
	60.9756	29.4118
	52.8302	31.1475
	62.1212	34.6939
	63.1579	29.8851
	47.1429	37.7953
	47.9452
mouse2	51.4286	40.6593
	46.2687	31.5068
	43.5484	39.8305
	44.8276	37.9845
	40.9091	39.4366
	48.6111	42.1053
	50.5747	39.6226
	44.4444	35.6436
	56.5217
mouse3	48.0392	32.9268
	57.4468	31.1475
	47.0588	47.1698
	54.4304	39.5349
	42.1053	24.2424
	51.5789	47.3118
	62.2642
mouse4	60	41.25
	55	32.8571
	49.09	27.1186
	53.47	45.56
	66	56.36
	59.09	46.43
	65.85	64.81
	58.46
mouse5	73.21	50
	57.14	46.15
	69.33	33.93
	70	36.11
	57.75	35.82
	70.77	58.97
	70.59	46.15
	59.62
mouse6	76.71	45.45
	63.08	28.57
	76.27	49.23
	50	41.07
	47.22	39.68
	50	54.72
	49.06	44.68
		45.07

## Sheet: Fig.4
Fig.4c
		p65	p52	p50	cRel
experiment 1	replicate1	1.32805	0.633157	1.58883	0.977956
	replicate2	1.13152	0.433112	1.64811	1.06408
	replicate3	0.972624	0.801476	1.76868	0.90931
	replicate4	1.01346	0.468189	2.27433	1.22789
experiment2	replicate1	0.26178	0.652312	1.43268	0.964354
	replicate2	0.630899	0.632275	1.79343	0.893312
	replicate3	0.20829	0.669045	1.43998	1.02502
Fig.4d
		p65	p52	p50	cRel	RelB
experiment 1	replicate1	0.782759	1.24795	1.44657	1.9034	1.68828
	replicate2	0.821675	0.999694	1.43658	1.52475	1.41967
	replicate3	0.788204	1.23933	1.38764	1.56762	1.3246
	replicate4	0.799206		1.40701		1.05377
experiment 2	replicate1	0.76667	0.987039	1.44457	1.10557	0.843311
	replicate2	0.720304	0.960048	1.47492	1.11326	0.786837
	replicate3	0.715329	0.953416	1.45462	1.14456	0.79231
	replicate4	0.725314	0.987039	1.47492	1.16861	0.797821
experiment 3	replicate1	1.08795	1.32506	1.14541	0.938543	0.927614
	replicate2	0.9942	1.19421	1.40043	0.912878	0.865495
	replicate3	1.06556	1.30682	1.16948	0.998957	0.902248
	replicate4	1.00808			0.887916	0.940563
experiment 4	replicate1	0.814391	0.65975	1.76999	1.03066	0.649767
	replicate2	0.77582	0.697368	1.04	0.775696	0.66342
	replicate3	0.843111	1.27455	0.860796	0.754484	0.649767
	replicate4	0.77582	0.678298		0.749273	0.614717
Fig.4e		5mM		5mM+CRH		20mM		20mM+CRH
		wild-type	mutant	wild-type	mutant	wild-type	mutant	wild-type	mutant
experiment 1	replicate1	13.04	6.62	21.87	38.82	-0.04	12.56	-0.1	15.07
	replicate2	10.84	11.23	21.54	37.56	4.76	1.85	1.45	17.32
	replicate3	5.95	9.2	21.17	25.59	1.4	8.36	3.71	11.76
	replicate4		2.08
experiment 2	replicate1	2.11	0.91	19.43	12.03	0.52	4.91	0.85	12.91
	replicate2	5.99	1.76	9.51	19.37	1.04	3.48	0.91	28.67
	replicate3		3.19		16.54	2.26	9.63	0.79	16.34
	replicate4		4.29
Fig.4f
	Control				Diabetic
	replicate 1	replicate 2	replicate 3	replicate 4	replicate 1	replicate 2	replicate 3	replicate 4
mouse1	0.441177	0.450447	0.408789	0.408789	0.800752	1.01356	0.84641	0.958884
mouse2	0.653803	0.676859	0.605806	0.597466	0.314674	0.344345	0.308198	0.818996
mouse3	0.762827	0.726698	0.711743	0.69228	0.363979	0.476956	0.412346	0.392817
mouse4	0.850821	0.862698	0.788361	0.799366	1.36906	1.36651	1.37944	1.3396
mouse5	0.326902	0.329175	0.360214	0.50942	0.477783	0.464718	0.407375	0.430602
mouse6	0.405965	0.408789	0.343749	0.400376	0.989264	0.996145	0.975645	0.955566
mouse7	0.263236	0.252513	0.227577	0.191369	1.24352	1.26088	1.00307	1.11298
mouse8	0.191369	0.227577	0.183573	0.191369	1.197	0.88849	1.04205	0.864195

## Sheet: Fig.5
Fig.5a
	Control		Diabetic
	replicate 1	replicate 2	replicate 1	replicate 2
mouse1	0.0355	0.0307	0.0482	0.0448
mouse2	0.039	0.0423	0.047	0.0796
mouse3	0.0269	0.0268	0.0553	0.0518
mouse4	0.0342	0.0367	0.0563	0.06
mouse5	0.0469	0.0435	0.0878	0.054
mouse6	0.0371	0.0486	0.0537	0.0549
mouse7	0.0391	0.0435	0.0611	0.0818
mouse8	0.0352		0.0673
Fig.5c
	LG	LG + inhibitor	HG	HG + inhibitor
experiment1	73.5294	37.3494	9.09091	41.6667
	52.8571	71.2766	33.3333	31.25
	45.3488	34.4444	18.8406	53.8462
	72.5275	34.5324
	37.3494
experiment2	93.75	72.9885	8.69565	52.6316
	77.551	78.4314	14.5161	56
	94.1176	69.6429	19.2308	60.7143
	73.3333	76.7857	26.9231	56.25
	61.9048	61.5385
experiment3	57.1429	55.5556	27.2727	50
	57.1429	82.6087	20	60.7143
	64.2857	85.9155	28.5714	73.3333
	55.8824	80	11.8644	68
	80

## Sheet: Fig.6
Fig.6c
	Control										D + GFP										D + MOR										D + POMC										D + POMC-MOR
filament force (g)	mouse1	mouse2	mouse3	mouse4	mouse5	mouse6	mouse7	mouse8	mouse9	mouse10	mouse1	mouse2	mouse3	mouse4	mouse5	mouse6	mouse7	mouse8	mouse9	mouse10	mouse1	mouse2	mouse3	mouse4	mouse5	mouse6	mouse7	mouse8	mouse9	mouse10	mouse1	mouse2	mouse3	mouse4	mouse5	mouse6	mouse7	mouse8	mouse9	mouse10	mouse1	mouse2	mouse3	mouse4	mouse5	mouse6	mouse7	mouse8	mouse9
0.16	0	0	0	0	0	0	0	0	0	0	0	33.3333	16.6667	0	50	16.6667	0	0			0	0	50	16.6667	0	0	0	33.3333			0	0	50	66.6667	16.6667	50	0	50			33.3333	16.6667	16.6667	33.3333	0	33.3333	66.6667
0.4	0	0	0	0	0	20	20	20	20	0	33.3333	50	66.6667	16.6667	16.6667	66.6667	33.3333	66.6667			20	50	50	83.3333	0	0	83.3333	66.6667			80	20	66.6667	66.6667	50	83.3333	0	66.6667			16.6667	100	66.6667	50	33.3333	66.6667	66.6667
0.6	0	20	0	20	0	60	40	20	0	0	100	83.3333	100	83.3333	66.6667	83.3333	50	66.6667			83.3333	83.3333	83.3333	100	66.6667	16.6667	83.3333	33.3333			100	66.6667	50	66.6667	66.6667	66.6667	83.3333	66.6667			16.6667	100	83.3333	100	66.6667	66.6667	66.6667
1	20	40	20	0	20	20	20	0	20	40	100	83.3333	83.3333	50	100	100	50	100			100	100	66.6667	100	83.3333	50	66.6667	66.6667			100	83.3333	100	50	83.3333	100	66.6667	83.3333			83.3333	100	83.3333	100	100	83.3333	83.3333
1.4	20	100	60	20	80	80	20	40	40	80	100	83.3333	83.3333	100	100	100	16.6667	100			100	66.6667	100	100	83.3333	33.3333	100	100			100	100	100	66.6667	83.3333	100	83.3333	100			83.3333	100	100	100	100	100	100
2	20	100	60	60	80	100	80	80	60	100	100	100	100	100	100	100	83.3333	100			100	100	100	100	83.3333	66.6667	100	100			100	100	100	100	100	100	100	100			50	100	100	100	100	100	100
Fig.6d
	Control										D + GFP										D + MOR										D + POMC										D + POMC-MOR
filament force (g)	mouse1	mouse2	mouse3	mouse4	mouse5	mouse6	mouse7	mouse8	mouse9	mouse10	mouse1	mouse2	mouse3	mouse4	mouse5	mouse6	mouse7	mouse8	mouse9	mouse10	mouse1	mouse2	mouse3	mouse4	mouse5	mouse6	mouse7	mouse8	mouse9	mouse10	mouse1	mouse2	mouse3	mouse4	mouse5	mouse6	mouse7	mouse8	mouse9	mouse10	mouse1	mouse2	mouse3	mouse4	mouse5	mouse6	mouse7	mouse8	mouse9
0.16	0	0	0	0	0	0	20	25	0	0	20	33.3333	33.3333	0	83.3333	0	0	0			0	20	33.3333	0	0	0	0	100			0	0	0	0	16.6667	0	0	0			0	33.3333	0	0	16.6667	0	0
0.4	0	0	0	0	0	20	20	20	0	20	33.3333	16.6667	16.6667	16.6667	83.3333	83.3333	16.6667	66.6667			0	33.3333	50	66.6667	0	0	66.6667	100			20	0	16.6667	16.6667	16.6667	16.6667	0	0			0	33.3333	16.6667	0	33.3333	0	0
0.6	0	0	0	0	40	20	60	0	0	0	80	100	83.3333	50	100	66.6667	66.6667	66.6667			50	83.3333	33.3333	83.3333	50	50	83.3333	66.6667			0	16.6667	16.6667	16.6667	50	16.6667	16.6667	0			0	16.6667	33.3333	33.3333	16.6667	0	0
1	20	50	20	20	60	40	20	40	40	20	80	100	66.6667	66.6667	100	100	66.6667	100			33.3333	100	50	100	100	83.3333	83.3333	66.6667			50	16.6667	0	0	16.6667	0	16.6667	50			16.6667	66.6667	50	33.3333	66.6667	50	33.3333
1.4	20	80	40	0	80	100	20	60	40	40	80	100	83.3333	100	100	100	50	100			66.6667	83.3333	100	100	100	83.3333	100	100			50	50	83.3333	16.6667	66.6667	66.6667	33.3333	50			66.6667	100	66.6667	50	83.3333	50	66.6667
2	60	80	40	80	100	100	40	80	80	80	100	100	100	100	100	100	100	100			83.3333	66.6667	100	100	100	100	100	100			83.3333	33.3333	100	66.6667	50	100	16.6667	100			66.6667	100	66.6667	100	100	66.6667	83.3333
Fig.6e
	Control										D + GFP										D + MOR										D + POMC										D + POMC-MOR
filament force (g)	mouse1	mouse2	mouse3	mouse4	mouse5	mouse6	mouse7	mouse8	mouse9	mouse10	mouse1	mouse2	mouse3	mouse4	mouse5	mouse6	mouse7	mouse8	mouse9	mouse10	mouse1	mouse2	mouse3	mouse4	mouse5	mouse6	mouse7	mouse8	mouse9	mouse10	mouse1	mouse2	mouse3	mouse4	mouse5	mouse6	mouse7	mouse8	mouse9	mouse10	mouse1	mouse2	mouse3	mouse4	mouse5	mouse6	mouse7	mouse8	mouse9
0.16	0	20	0	0	20	0	0	0	0	0	20	33.3333	0	33.3333	50	66.6667	16.6667				0	20	33.3333	100	0	16.6667	33.3333	0			0	0	50	16.6667	33.3333	50	0	16.6667			0	0	50	33.3333	16.6667	16.6667	0
0.4	0	0	20	0	0	60	0	0	0	20	66.6667	66.6667	50	66.6667	100	83.3333	16.6667				66.6667	100	33.3333	100	66.6667	50	66.6667	50			83.3333	40	83.3333	33.3333	50	66.6667	83.3333	83.3333			50	100	100	33.3333	100	66.6667	33.3333
0.6	0	20	0	40	20	40	0	40	40	40	100	83.3333	83.3333	66.6667	100	100	33.3333				66.6667	100	66.6667	100	100	100	100	66.6667			100	66.6667	83.3333	50	83.3333	83.3333	83.3333	100			100	100	100	83.3333	100	83.3333	83.3333
1	0	80	20	40	20	60	0	40	40	40	83.3333	100	100	100	100	100	66.6667				100	85.7143	83.3333	100	100	100	100	83.3333			100	85.7143	100	50	50	100	100	100			83.3333	100	100	100	100	100	100
1.4	20	60	40	40	100	100	20	20	60	80	100	100	100	100	100	100	100				100	100	83.3333	100	100	100	100	100			100	100	100	66.6667	83.3333	100	100	100			100	100	100	100	100	100	100
2	20	100	0	20	100	100	80	80	80	100	100	100	100	100	100	100	100				100	100	100	100	100	100	100	100			100	100	100	100	100	100	100	100			100	100	100	100	100	100	100
Fig.6f
	Control										D + GFP										D + MOR										D + POMC										D + POMC-MOR
filament force (g)	mouse1	mouse2	mouse3	mouse4	mouse5	mouse6	mouse7	mouse8	mouse9	mouse10	mouse1	mouse2	mouse3	mouse4	mouse5	mouse6	mouse7	mouse8	mouse9	mouse10	mouse1	mouse2	mouse3	mouse4	mouse5	mouse6	mouse7	mouse8	mouse9	mouse10	mouse1	mouse2	mouse3	mouse4	mouse5	mouse6	mouse7	mouse8	mouse9	mouse10	mouse1	mouse2	mouse3	mouse4	mouse5	mouse6	mouse7	mouse8	mouse9
0.16	20	40	40	0	20	0	0	0	0	0	33.3333	50	16.6667	33.3333	50	66.6667	0				20	20	33.3333	83.3333	16.6667	16.6667	0	16.6667			0	0	16.6667	16.6667	0	0	0	16.6667			0	0	16.6667	0	0	0	0
0.4	20	20	0	0	80	20	0	0	0	0	33.3333	83.3333	66.6667	33.3333	83.3333	83.3333	50				0	71.4286	33.3333	100	50	66.6667	66.6667	50			16.6667	20	0	16.6667	0	16.6667	50	33.3333			33.3333	16.6667	16.6667	0	33.3333	16.6667	0
0.6	20	20	0	0	40	40	40	40	40	40	50	83.3333	100	50	100	100	66.6667				80	50	50	100	100	100	100	100			16.6667	33.3333	33.3333	66.6667	33.3333	16.6667	16.6667	66.6667			16.6667	16.6667	16.6667	16.6667	33.3333	33.3333	33.3333
1	40	80	40	20	60	80	40	40	20	20	83.3333	100	100	100	100	100	83.3333				75	100	66.6667	100	100	100	100	100			50	66.6667	16.6667	16.6667	33.3333	50	33.3333	50			33.3333	33.3333	66.6667	33.3333	50	50	33.3333
1.4	0	80	0	0	80	80	60	20	40	40	100	100	100	100	100	100	100				100	100	0	100	100	100	100	100			83.3333	83.3333	66.6667	83.3333	66.6667	83.3333	66.6667	83.3333			83.3333	83.3333	83.3333	50	83.3333	33.3333	50
2	0	100	40	20	100	100	100	40	50	60	100	100	100	100	100	100	100				100	100	83.3333	100	100	100	100	100			100	100	100	66.6667	100	100	100	66.6667			100	100	100	66.6667	100	50	83.3333
Fig.6h
	Control											D + GFP									D + MOR										D + POMC										D + POMC-MOR
minutes	mouse1	mouse2	mouse3	mouse4	mouse5	mouse6	mouse7	mouse8	mouse9	mouse10	mouse11	mouse1	mouse2	mouse3	mouse4	mouse5	mouse6	mouse7	mouse8	mouse9	mouse1	mouse2	mouse3	mouse4	mouse5	mouse6	mouse7	mouse8	mouse9	mouse10	mouse1	mouse2	mouse3	mouse4	mouse5	mouse6	mouse7	mouse8	mouse9	mouse10	mouse1	mouse2	mouse3	mouse4	mouse5	mouse6	mouse7	mouse8	mouse9
5
10	36.67	41.67	25.33	14.67	10	41.67	66.67	3.33	41	39.33	21.33	45.33	37.33	33.67	62.33	30	30.67	60	60		63	57.33	61	22.67	31	51	77.33	68.33	16.67	35.33	66	16.67	70.67	42	47.67	33.33	90.33	55.33	76	60.33	61.67	30.67	49.67	32.67	52	98.67	48.33	38.33	61.33
15	26.67	25	22	6.33	16.67	36.33	33	3	57	28.33	15.67	61.33	21.33	30	58.33	0	27.33	41	56.67		60	53	59.67	15.33	49	41.67	67.33	92.33	9.33	9.33	72	21.67	84.33	53.33	35.33	37.33	87	70	38.33	51.67	69.67	47.33	67	26.67	72.67	97.33	39.33	20.67	69
20	15	5.67	12.33	4	3.33	21.67	20.67	2.33	33	8.33	4.33	19.33	13	33.33	58	4.33	13.33	39.67	30		53	30.33	44	11	22.33	25.33	65.33	97.33	0	0	87.67	23.33	95	67.33	56.67	40.33	94.67	61.67	49	52.67	79.67	58.67	78.33	39	38.67	97	63.33	20	47.33
25	6.67	5	8	3	5.67	21.33	51	0.33	33.67	6.33	5	7.67	38.67	31	14	29.33	33.33	4.67	44.67		46.33	33.67	43	6	43.33	15.33	37	47	0	0	96.67	33.67	97	89.67	70	71.33	100	48.67	36	87.33	89	63	93.67	54	87.67	8	30.67	5.67	97.33
30	5	6	4.33	2	6.67	19.67	13	1.67	38	2.67	4.33	1	24.33	21.67	18	16.67	12.67	20	50.33		44.33	34	38.33	25.67	35.67	25.33	18.67	0	23.33	0	98.33	36.33	98.33	96.33	73.33	63.33	86	68.33		83.33	63.33	65.33	97	71	64.67	92.33	38.33	54.33	100
Fig.6i
	Control											D + GFP									D + MOR										D + POMC										D + POMC-MOR
minutes	mouse1	mouse2	mouse3	mouse4	mouse5	mouse6	mouse7	mouse8	mouse9	mouse10	mouse11	mouse1	mouse2	mouse3	mouse4	mouse5	mouse6	mouse7	mouse8	mouse9	mouse1	mouse2	mouse3	mouse4	mouse5	mouse6	mouse7	mouse8	mouse9	mouse10	mouse1	mouse2	mouse3	mouse4	mouse5	mouse6	mouse7	mouse8	mouse9	mouse10	mouse1	mouse2	mouse3	mouse4	mouse5	mouse6	mouse7	mouse8	mouse9
5
10	39	8	17.67	44	32.67	24	14	68	26.33	20.33	40.33	60.67	69.67	63.67	36.33	48.67	19.67	24.67	24		60	10.33	63.67	29.33	53.33	33.67	55.67	74	71.33	42	44.67	36.33	39.67	32.67	50.33	98.33	73	52.67	70.67		81	46	63.33	37.33	61	73.67	34.33	29	30.33
15	30.67	7.33	11	36.33	24.67	21	12.33	69	3.67	13	60.33	46.67	87.33	36.33	100	41.67	7	18.33	43.33		56.67	10.67	62.33	15.67	52	38.67	82.67	48.33	56.67	69	68.67	45	43.67	69.67	85	74	62.33	40	74.33		60	50.33	97	75.67	76.67	90	52.67	26.33	20.67
20	53.67	4	4.67	12.67	9.67	7.67	7.67	37.67	17	17	30.33	44	67	39	12.67	15	13.67	10.33	37.67		53.67	4	26.33	44.67	69.67	40	85	9.33	50.67	61.67	86	45.67	53.67	56.33	98.33	100	67.67	76	99.33		66	60.67	93.67	31.67	80	86.67	52.33		46.33
25	6.67	4.33	3.67	3.33	11	5.33	4.67	48.33	31.67	5.33	3	25	44.67	8.67	43.67	37.33	20	22	24		46	17.33	56.33	34.67	36.33	21.67	43.33	29.67	29.33	15.67	93.67	46.33	60	52	75.67	100	90.33	96.67	85.67		61.67	97.33	100	24	81.33	75.33	73.33	70	80.33
30	32.67	3.33	3.67	6.33	13	3	4	37	9.67	6.33	15	33.33	19.67	0.33	52.33	24	21.33	21.33	64.67		33.67	17	37.67	11.67	32.67	14.33	20.33	60.67	0	54	98.67	47	64.67	75	67.33	100	72.67	96.67	80		89.33	96.67	100	63.33	74.67	68.33	46.33	83.67	85
[truncated: 1 more columns]

## Sheet: Fig.7
Fig.7a
	Control
	mouse1					mouse2					mouse3					mouse4					mouse5					mouse6					mouse7					mouse8					mouse9					mouse10
Contra	5.3	5.7	6.3	4.8	6.8	5.9	3.8	3.8	5.4	4.5	5.9	5.3	6.3	6.9	3.5	5.3	9.3	8.2	5.9	5.5	8.1	5.3	3.5	5.4	9.7	5.1	4.3	6.6	7.1	5.9	8.4	8.9	8.1	7.5	5.4	3.9	5.2	10.7	7.5	2.6	11.3	4.1	4.4	3.8	3.9	3.9	9.5	3.9	7.9
Ipsi	4.2	2.3	3.9	4.7	6.5	4.5	3.7	4.5	7.1	6.2	5.5	5.9	3.5	6.5	6.9	5.9	3.2	6.8	8.5	5.4	3.9	4.4	6.3	3.6	8.2	4.7	3.8	4.6	12.3	4.5	8.3	4.4	7.2	6.9	4.1	7.7	7.7	8.1	10.6	12.7	9.4	6.5	5.9	4.9	5
Contra + inhibitor	11.1	3.6	5.9	10.9	9.1	3.9	6.3	5.9	3.9	6.8	5.2	6.5	5.1	4.2	5.9	6	3.6	9.2		7.8	8.9	7.9	7.5	9.6		4.3	9.9	9.9	3.3	4.8	8.5	6.9	3.9	4.8	8.7	7.8	7.9	5.9	6.9	5.3	4.7	4.2	3.8	5.8	6.3	4.2	5.4	7.5	4.4
Ipsi + inhibitor	7.4	5.1	10.6	4.5	5.5	6.3	4.4	3.7	4.7	5.5	4.7	4.6	3.8	3.5	6.5	3.6	3.7	3.9	10.4	9.9	6.6	4.3	3.9	11.7	6.1	3.4	5.8	7.7	6.9	9.3	8.5	6.9	4.2	3.8	7.6		6.4	9.4	8.2	8.4	11.9	7.4	6.3	3.9	10.2	3.9	3.5	5.6	5.2
Fig.7d
	Control
- inhibitor	mouse1					mouse2					mouse3					mouse4					mouse5					mouse6					mouse7					mouse8					mouse9					mouse10
+ inhibitor	12.2	18.2	20.8	20.1	16.8	23	25.6	19.9	22.3	20	20.4	20.5	17.7	18.2	19.8	10.1	46.9	17.5	12.3	14.2	23.6	20.1	13.5	18.4	14	18.9	17.7	17.8	23.8	19.4	16.2	22.8	25.8	20.3	21	16.4	18	10.7	14.1	21.3	15.7	17.8	12.8	15.4	20	20.7	13.3
	16.1	15.8	12.8	16.3	17.4	25.7	16.9	24.1	27.6	14	16	19.5	14.9	21	16.1	19	20.5	15.9	19	16.8	14	26.6	21.3	23.5	19.6	18.3	14.2	21.3	25.5	23.4	15.9	18.3	15.7	18.5	22.2	22.5	31.1	22.3	14.4	9.4	16	16.8	16.2	11.4	16	19	22.2	33.7	20.5
[truncated: 196 more columns]

## Sheet: Fig.8
Fig.8a, 8b
Max contact intensity								Max contact area								Print area								Stride								Swing								Duty cycle
	D + GFP	D + MOR	D + POMC	D + POMC-MOR		Control	Diabetic		D + GFP	D + MOR	D + POMC	D + POMC-MOR		Control	Diabetic		D + GFP	D + MOR	D + POMC	D + POMC-MOR		Control	Diabetic		D + GFP	D + MOR	D + POMC	D + POMC-MOR		Control	Diabetic		D + GFP	D + MOR	D + POMC	D + POMC-MOR		Control	Diabetic		D + GFP	D + MOR	D + POMC	D + POMC-MOR		Control	Diabetic
	1.41	1.02	1.08	1.18		175.25	86.6		1.24	1.26	1.04	2.13		0.27	0.15		1.23	1.26	0.91	2.41		0.33	0.22		0.85	0.78	0.71	0.95		6.79	5.57		0.8	0.73	0.74	0.89		0.12	0.18		1	0.94	1.01	1.13		40.15	39.92
	1.22	0.97	1.06	1.22		133	82.89		1.02	1.01	1.43	2.01		0.13	0.11		1.02	1.22	1.58	1.84		0.18	0.15		0.74	0.68	0.97	1.78		6.65	3.36		0.52	0.53	1.2	1.45		0.13	0.12		1.32	1.24	1.06	1.25		42.58	58.24
	1.17	1.21	1.2	1.03		160.75	71.2		1.71	1.61	1.57	1.75		0.24	0.13		1.84	1.69	1.68	1.71		0.28	0.2		0.88	1.16	1.08	1.02		7.28	3.76		0.65	1.12	1.17	1.02		0.1	0.11		1.11	0.99	1	1		46.67	48.05
	1.2	0.9	1.46	1.25		173.4	148.83		1.97	0.57	1.43	1.18		0.3	0.15		2.02	0.55	1.54	1.22		0.4	0.18			0.78	1.1	0.93		4.6	5.55			0.83	1.14	0.9		0.07	0.18		0.84	0.92	1.2	1.04		62.44	51.13
	1.03	1.14	1.82	1.17		182.75	147		2.02	1.52	2.02	1.55		0.24	0.2		1.92	1.64	1.79	1.55		0.28	0.24		0.8	0.83	0.99	0.83		7.66	4.8		0.74	0.77	0.84	1		0.15	0.12		1.23	1.17	1.07	0.91		39.72	52.44
	1.06	1.28		1.01		180.25	133.83		1.57	1.63	2.32	1.61		0.24	0.19		1.72	1.6	2.62	1.63		0.29	0.23		0.86	1.17	1	0.81		7.31	4.65		0.69	1.13	0.88	0.86		0.13	0.12		1.04	0.83	1.25	0.96		47.33	46.17
	0.7	1.04	1.01	1.41		176	87.5		2.09	1.41	2.1	1.71		0.26	0.09		1.86	1.48	2.08	1.97		0.3	0.12		1.01	0.64	1.03	1.04		7.66	4.17		1.01	0.6	0.79	1.12		0.11	0.18		1.01	1.25	1.5	1.11		46.66	47.91
	0.37	1.26	1.05	1.35		136.33	171.2		1.51	0.89	1.16	2.46		0.2	0.33		1.79	1.04	1.25	2.23		0.27	0.41		0.88	1.06	1.01	1.01		5.19	5.5		0.64	1.21	1	0.9		0.1	0.13		1.35	0.97	1.02	1.34		42.86	65.3
	0.54	1.14	1.24	1.54		157	141		0.39	1.03	1.07	1.72		0.23	0.18		0.49	1	1.05	2.07		0.26	0.21		0.47	0.9	1.01	1.21		6.84	7.12		0.4	1.14	1.03	0.81		0.11	0.16		1.11	0.97	0.93	1.11		44.82	38.96
	0.87	1.03	0.98	0.67		177.5	53.75		0.53	1.32	0.98	0.33		0.36	0.04		0.64	1.31	1.05	0.38		0.42	0.05		0.6	1.44	1.04	0.38		6.63	2.61		0.44	1.45	1.12	0.42		0.1	0.25		0.98	0.78	0.85	0.81		61.92	43.57
	0.98	1.62	0.79	0.96		173.25	60		0.24	2.5	1.02	0.53		0.26	0.06		0.21	2.79	1.09	0.53		0.3	0.08		0.55	1.75	1.02	0.98		6.67	4.09		0.76	1.58	1.06	1.29		0.11	0.18		0.96	1.15	0.91	0.81		56.14	41.86
	1.01	1.12	0.95	0.74		173	76.21		1.91	1.42	1.06	0.83		0.36	0.05		0.53	1.41	1.13	0.9		0.46	0.07		0.99	0.79	1.31	1		6.13	2.15		0.79	0.72	1.46	0.97		0.1	0.11		1.8	1.52	0.86	1.04		60.17	54.52
	1.31	1.18	1.09	0.88		152.4	169.6		0.56	0.99	0.76	1.15		0.18	0.42		2.24	1.08	0.78	1.3		0.26	0.51		1	1.32	1.21	1.04		6.48	5.92		1.06	1.35	1.25	0.95		0.12	0.12		0.83	1.58	0.92	1.2		53.46	69.31
	1.15	1.33	1.13	1.03		154.75	173.25		2.29	2.88	1.15	1.26		0.16	0.35		1.8	2.98	1.14	1.19		0.21	0.47		0.71	3.59	1.29	0.99		6.98	3.87		0.63		1.23	1.1		0.12	0.09		1.4	0.75	1.06	0.78		40.94	78
	1.39	1.08	0.93	0.82		176.5	154.4		2.08	1.92	2.22	0.64		0.19	0.29		2.09	2.08	2.26	0.6		0.26	0.34		1.07	1	1.25	1.02		7.31	5.55		0.73	0.78	0.51	1.23		0.1	0.1		1.56	1.2	2.15	0.66		53.03	54.63
	1.32	1.7	1.09	1.05		124.75	153.8		1.69	0.77	1.03	2.11		0.27	0.28		2.46	0.68	1.09	2.35		0.34	0.38		0.96	1.05	0.66	1.24		7.58	5.72		0.95	0.65	0.97	0.63		0.11	0.13		0.94	1.56	0.46	1.39		50.6	52.32
	1.23	0.98	1.16	1.09		170.2	147.5		1.89	1.23	1.88	1.38		0.27	0.19		0.52	1.08	2.22	1.47		0.31	0.23		0.96	0.95	0.76	1		6.67	7.73		0.99	1.61	0.52	0.74		0.11	0.13		1.14	0.82	1.8	1.15		47.78	38
	1.1	1.09	1.35	1.14		151.4	129.63		1.97	0.83	0.85	1.62		0.26	0.22		1.94	0.92	0.81	1.98		0.3	0.3		0.61	0.83	0.74	0.8		6.15	3.85		0.36	0.73	0.88	0.58		0.13	0.14		1.75	1.26	0.98	1.48		42.85	65.98
	1.23	1.04	1.25	0.92		133.4	123.33		0.55	1.02	1.05	1.31		0.23	0.3		1.28	1.04	0.99	1.66		0.31	0.39		0.96	1.45	1.18	1.23		5.37	4.78		1.19	1.49	0.84	1.12		0.1	0.11		0.67	0.82	0.93	0.85		49.74	71.89
	1.18	1.17	0.9	1.1		152.75	114.67		1.76	0.6	0.74	0.48		0.21	0.23		1.53	0.62	0.66	0.47		0.27	0.27		0.87	2.44	0.96	0.71		6.53	5.07		0.71	0.92	1.5	0.68		0.12	0.1		1.86	0.54	0.76	1.17		45.59	52.42
	1.22	0.81	0.72	1		157.5	150.86		1.29	0.73	0.62	1.29		0.21	0.28		1.25	0.75	0.66	1.4		0.25	0.36		0.78	0.88	1.2	0.84		6.94	4.02		0.86	0.82	1.02	0.51		0.12	0.12		1.12	1.05	0.95	1.28		48.48	71.62
	1.2	0.88	1.45	1.06		184.5	147.71		1.84	0.89	0.93	1.85		0.35	0.29		0.76	0.95	1.21	2.5		0.44	0.35		1.35	0.66	0.92	1.03		6.84	4.16		1.46	0.98	0.87	0.88		0.11	0.13		1.39	1.37	1.14	1.47		46.83	68.55
	1.01	0.75	1.1	1.25		166	155.75		1.25	0.74	0.9	1.31		0.3	0.28		0.28	0.74	0.93	1.5		0.42	0.32		0.58	1.06	1.1	1.9		5.6	6.4		1.47	0.75	0.93	1.97		0.08	0.13		0.57	0.97	1.16	0.36		60.94	44.78
	0.81	0.84	1.41	0.95		176	143		0.89	2.68	1.37	1.15		0.33	0.3		0.53	2.48	1.33	1.7		0.42	0.39		1.55	0.76	0.85	1.55		7.54	4.55		0.52	0.65	1.12	1.71		0.11	0.11		1.87	1.14	1.28	0.26		46.73	64.24
	1.61	1.56	1.18	1.3		151.33	148.25		0.41	1.35	1.92	1.75		0.24	0.25		1.56	1.32	1.9	2.01		0.29	0.29		0.49	0.92	1.12	0.78		4.93	7.4		1.48	0.73	1	0.89		0.13	0.12		0.44	1.6	2.04	0.8		35.89	39.68
	1.1	1.58	0.96	1.11		161.4	120.8		0.66	1.78	0.63	0.78		0.27	0.26		2.26	1.8	0.54	1.5		0.34	0.32		0.94	0.8	0.59	1.44		6.02	6.09		0.65	0.99	0.55	1.22		0.14	0.12		1.11	1.15	0.93	1.68		51.79	49.59
	1.1	1.75	0.89	1.38		166	101.25		1.74	1.14	0.61	2		0.28	0.18		1.37	1.04	0.5	2.5		0.38	0.2		1.45	1.03	0.76	1.33		6.5	6.9		0.88	0.59	0.54	1.56		0.12	0.14		0.96	0.97	1.06	0.15		52.06	33.04
	1.44	0.95	1.15	1.98		140.71	167.5		2.14	1.48	1.15	1.74		0.19	0.38		1	1.19	1.16	1.74		0.24	0.44			0.76	2.15	2.3		4.58	4.98		1.23	1.39	0.21	1.66		0.13	0.14		1.44	1.54	0.92	0.94		51	58.5
		1.35	0.84	2.06		143.83	119.5			0.77	0.54	2.52		0.25	0.21			0.69	1.5	1.58		0.29	0.24			1.32	1.12	1.49		4.8	7.51			0.81	0.21	1.13		0.1	0.14			0.8	1	1.19		50.25	38.61
						176.6	73.6							0.29	0.1							0.37	0.13							6.56	6.12							0.13	0.19			1	3.5	1.34		53.26	48.79
						182	59.25							0.42	0.07							0.5	0.11							6.72	3.39							0.09	0.15				11.71			58.34	44.56
						167.5	71.5							0.28	0.11							0.34	0.17							6.92	6.69							0.11	0.14				2.94			53.17	43.56
						174.5	94							0.35	0.18							0.4	0.24							7.33	4.74							0.1	0.17				3.97			49.12	37.87
						176	146.57							0.29	0.28							0.34	0.39							6.66	4.07							0.13	0.14				2.03			52.08	63.4
						179.75	154.2							0.39	0.27							0.45	0.32							7.83	6.7							0.13	0.17							47.94	41.87
						166.5	143.29							0.28	0.26							0.32	0.34							7.73	3.92							0.13	0.11							45.03	63.09
						164.5	121.17							0.33	0.18							0.48	0.23							7.29	4.41							0.1	0.17							52.41	49.48
						159.25	133.4							0.2	0.24							0.23	0.31							6.56	5.6							0.14	0.12							38.33	47.37
						155.6	81							0.24	0.12							0.27	0.15							6.72	4.46							0.11	0.12							42.14	53.08
						173.75	80.83							0.25	0.13							0.29	0.19							7.11	4.46							0.13	0.22							44.38	39.1
						145	79.2							0.18	0.15							0.25	0.18							4.78	5.35							0.07	0.17							60.42	42.67
						170.8	125							0.22	0.18							0.26	0.23							6.12	4.12							0.15	0.09							41.77	58.82
						159.25	132.57							0.25	0.2							0.3	0.25							6.83	3.95							0.12	0.08							52.11	57.56
						151.2	134							0.21	0.2							0.25	0.24							6.94	5.66							0.1	0.14							50.32	54.34
						182.5	98.4							0.26	0.16							0.32	0.2							7.21	5.42							0.11	0.22							49.21	46.14
						122.8	140.43							0.2	0.16							0.23	0.19							5.82	4.64							0.1	0.14							42.7	48.36
						171.25	132.6							0.35	0.2							0.48	0.23							6.49	6.88							0.1	0.14							56	45.36
						163.6	97.5							0.28	0.12							0.33	0.17							6.14	4.62							0.13	0.24							40.64	43.52
						163.6	95.17							0.31	0.14							0.37	0.18							6.71	4.84							0.09	0.13							65.41	53.17
						168.4	62							0.33	0.07							0.4	0.11							6.48	2.95							0.11	0.19							53.31	51.65
						162.25	159.8							0.3	0.29							0.38	0.42							6.94	5.2							0.12	0.19							50.62	59.25
						164	180.75							0.29	0.26							0.35	0.31							6.85	3.33							0.1	0.14							49.66	62.92
						163	151.6							0.28	0.29							0.35	0.33							6.7	5.44							0.11	0.1							49.5	58.65
						141.4	157							0.22	0.31							0.26	0.35							5.67	6.15							0.08	0.14							50.64	53.71
						158	152.75							0.38	0.26							0.45	0.3							6.22	7.64							0.12	0.11							53.19	47.61
						105.8	118.5							0.22	0.28							0.29	0.37							5.05	4.76							0.1	0.17							56.67	58.05
						139.4	105.5							0.24	0.17							0.3	0.23							6.66	3.98							0.13	0.14							50.95	59.13
						168.67	125							0.37	0.29							0.49	0.35							4.71	6.19							0.08	0.13							68.99	51.24
						158.6	107.78							0.33	0.17							0.4	0.21							5.83	3.51							0.1	0.17							56.83	51.05
						191.2	106							0.39	0.17							0.47	0.2							6.01	2.78							0.11	0.14							58	54.12
							150.2								0.36								0.43								6.28								0.11								55.57
							134.5								0.25								0.32								3.27								0.08								62.38
							138.25								0.29								0.34								7.37								0.12								43.53
							142.6								0.29								0.35								5.89								0.11								54.47
							137.25								0.31								0.36								6.88								0.11								52.91
							146.14								0.23								0.28								4.04								0.13								53.44
							167.5								0.39								0.47								7.45								0.11								51.67
							101.33								0.13								0.16								4.99								0.14								47.93
							101.29								0.12								0.15								4.24								0.15								50.46
							112.83								0.14								0.16								5.35								0.12								43.55
							119.75								0.18								0.26								3.39								0.1								52.21
							173.13								0.52								0.61								3.91								0.09								78.15
							193.25								0.42								0.5								6.82								0.12								58.94
							139.67								0.21								0.29								4.91								0.17								53.74
							129.29								0.2								0.28								4.25								0.14								49.72
							135								0.17								0.23								5.85								0.12								49.71
Fig.8c, 8d
Max contact intensity								Max contact area								Print area								Stride								Swing								Duty cycle
	D + GFP	D + MOR	D + POMC	D + POMC-MOR		Control	Diabetic		D + GFP	D + MOR	D + POMC	D + POMC-MOR		Control	Diabetic		D + GFP	D + MOR	D + POMC	D + POMC-MOR		Control	Diabetic		D + GFP	D + MOR	D + POMC	D + POMC-MOR		Control	Diabetic		D + GFP	D + MOR	D + POMC	D + POMC-MOR		Control	Diabetic		D + GFP	D + MOR	D + POMC	D + POMC-MOR		Control	Diabetic
	0.71	1.2	1.3	1.12		132	64.5		0.6	1.65	1.49	2.01		0.21	0.09		0.63	1.07	2.28	1.45		0.29	0.11		0.82	0.97	1.17	0.98		4.49	4.59		0.89	0.93	1.25	0.8		0.11	0.15		0.87	1.21	1.11	1.4		50.27	39.76
	0.76	1.12	1.34	0.93		159	57.4		0.6	1.39	2.23	1.45		0.26	0.09		1.29	1.17	2.06	0.97		0.31	0.11		1.01	0.99	1.73	0.98		6.63	5.56		1.16	1.03	1.63	0.81		0.14	0.15		0.86	1.02	1.08	1.38		53.61	40
	0.73	1.14	1.19	0.84		163.67	52.17		1.19	1.45	1.71	1.08		0.28	0.06		0.94	1.22	1.32	1.57		0.35	0.07		1	1.04	0.97	1.22		5.46	5.05		0.92	1	0.71	0.51		0.1	0.14		1.1	1.05	1.5	0.9		55.75	35.67
	0.71	1.31	0.88	0.93		175	110.4		0.86	1.09	1.2	1.53		0.34	0.14		1.31	0.23	0.81	1.07		0.4	0.17		0.94	1.18	1.33	0.81		7.69	6.21		0.95	1.12	1.35	0.67		0.13	0.15		1.01	1.02	0.63	1.38		49.63	37.35
	0.82	0.64	1.03	1.13		162.25	111		1.06	0.28	0.77	1.08		0.32	0.15		1.06	1.96	1.79	2		0.39	0.18		1	0.43	0.85	0.89		8	6.95		0.55	0.71	0.85	0.72		0.14	0.13		1.47	0.86	1.03	1.31		44.15	36.49
	0.8	1.17	1.26	0.9		131.5	92.67		1.12	0.54	1.69	1.97		0.2	0.06		1.23	0.49	1.74	2.15		0.23	0.07		0.99	1.23	1.27	1		5.96	7.19		1.19	1.06	1.1	0.48		0.14	0.14		0.93	1.27	0.95	1.9		48.8	26.32
	0.89	1.18	1.08	1.54		161.5	123.5		1.17	1.47	1.49	2.3		0.31	0.2		1.12	1.54	0.69	1.96		0.36	0.24		0.99	0.52	1.4	1.03		7.67	6.48		0.72	0.44	1.41	0.97		0.11	0.16		1.09	1.51	0.98	1.08		46.09	38.97
	0.91	1.14	1.25	1.3		139.6	127.43		0.93	1.09	0.7	1.88		0.27	0.15		1.16	1.1	1.02	0.76		0.43	0.19		0.74	0.98	0.98	1.14		6.11	3.36		0.71	0.96	1.06	0.66		0.09	0.07		0.98	1.52	0.95	1.4		48.16	58.65
	1.01	1.14	1.15	1.34		160.8	122		1.13	0.95	1.02	0.78		0.25	0.11		0.85	0.94	1.34	1.1		0.29	0.12		0.92	1.22	1.9	0.78		6.57	7.73		0.97	0.82	0.97	0.61		0.11	0.14		1.05	1.77	0.62	0.81		49.35	33.33
	0.88	0.98	1.1	0.98		134	54.5		0.84	1.73	1.26	1.2		0.22	0.1		0.54	1.81	1.55	0.78		0.24	0.14		1.09	0.98	1	0.92		7.67	6.88		1.52	1.43	0.87	0.7		0.13	0.16		0.78	0.73	1.1	1.44		39.02	40.96
	0.75	0.69	1.11	1.2		132.67	52.6		0.55	1.11	1.37	0.84		0.23	0.09		0.53	1.22	2.05	1.09		0.26	0.12		0.9	1	1	1.01		7.95	6.11		0.99	0.94	0.76	0.83		0.12	0.14		0.92	1.04	1.1	0.99		40	44.54
	0.85	0.78	1.04	1.5		125.5	66.25		0.49	1.26	1.73	1.21		0.2	0.14		0.58	1.36	1.31	1.26		0.24	0.19		0.78	1.03	0.99	1.26		7.34	6.54		0.98	0.92	0.71	1.11		0.13	0.13		0.91	1.09	1.62	1.37		42.8	45.1
	0.81	1.24	1.11	1.03		150.5	148		0.6	0.67	1.45	1.55		0.21	0.27		0.99	0.73	1.94	0.81		0.24	0.35		0.87	1.03	0.75	1.03		7.78	4.7		1.04	0.91	0.86	1.13		0.12	0.1		0.76	1.1	1.03	0.89		47.82	63.18
	0.74	1.12	0.97	1.18		153.5	140		0.92	1.12	1.66	0.93		0.18	0.27		2.19	1.23	1.77	1.11		0.23	0.32		2.1	0.91	0.98	0.99		7.82	7.39		1.39	1.18	0.81	0.75		0.14	0.11		0.86	0.82	1.17	0.75		42.07	52.24
	1.06	1.3	1.22	1.19		132.83	120.75		1.61	1.72	1.47	1.32		0.2	0.19		1.56	1.91	0.81	2.25		0.25	0.24		1.05	1.2	0.99	0.79		4.79	4.65		0.9	0.78	0.86	0.6		0.08	0.06		1.27	0.99	1.81	0.78		57.1	52.64
	0.83	0.9	1.02	1.59		81.75	148.25		1.12	1.6	0.89	2.58		0.09	0.27		1.09	1.81	0.67	1.3		0.12	0.36		0.94	0.85	1.73	0.99		5.4	6.4		0.9	1.09	1.91	0.79		0.17	0.17		1.01	1.12	0.63	1.61		43.37	52.56
	1.27	0.7	1.05	1.28		77.75	151.5		1.01	1.41	0.75	1.29		0.12	0.32		1.52	1.6	0.64	2.1		0.12	0.49		0.83	1.28	0.71	1.31		6.89	6.34		0.95	0.82	1.14	0.99		0.13	0.13		0.95	0.94	0.98	1.48		34.88	63.29
	1.22	0.65	1.01	1.25		74	127.75		1.26	1.42	0.69	1.88		0.1	0.25		1.66	1.67	1.02	2.98		0.15	0.41		1.01	0.66	1.2	0.79		5.32	7.7		1.05	1.21	0.98	0.98		0.14	0.11		0.94	1.15	0.8	1.48		42.13	56.15
	1.07	0.85	1.12	1.3		143.75	123.75		1.4	0.69	1.26	2.9		0.24	0.3		1.57	0.73	3.09	1.09		0.12	0.38		1.01	0.86	1.05	0.79		7.63	7.12		1.1	1.85	0.95	0.59		0.14	0.13		0.96	0.97	1	1.69		35.97	52.61
	1.09	0.88	1.38	0.97		120.5	120.5		1.45	0.61	0.92	0.38		0.14	0.27			0.65	0.87	0.74		0.29	0.34		0.98	0.98	1.3	1.01		7.16	7.58		0.8	0.64	0.83	1.33		0.14	0.13		1.53	1.46	1.3	0.82		38.13	45.28
	1.13	1.15	1.3	1.03		87.5	85.86		2.5	1.03	2.03	1.08		0.13	0.18		0.86	0.99	2.65	1.66		0.17	0.28		1.02	1.3	0.98	0.8		7.5	3.51		0.85	0.86	1.46	0.96		0.14	0.08		1.59	1.06	1.11	1.46		33.23	73.82
	1.02	0.97	0.82	0.93		148.5	132.2		0.87	0.72	0.73	1.61		0.28	0.3		1.07	0.72	2.79	1.59		0.17	0.36		0.59	1.09	0.98	1.5		7.24	6.24		1.47	0.75	0.81	0.57		0.14	0.15		0.6	0.73	1.58	0.54		45.26	49.79
	0.93	1.08	0.93	0.92		164.5	118		0.98	1.91	0.67	1.65		0.3	0.25		1.09	2.2	2.72	1.64		0.35	0.32		0.77	0.99	1.49			7.87	3.7		0.57	0.69	0.96	0.85		0.15	0.09		1.68	0.75	0.92	1.08		39.71	73.5
	0.78	1.08	1.37	1.59		132.4	140.25		0.94	1.29	1.31	2.3		0.24	0.27		1.36	1.29	0.58	4.95		0.38	0.32		0.59	0.97	1.03	1		4.95	6.31		1.53	1	1.26	0.99		0.14	0.12		1.77	1.67	1.73	0.98		53	44.36
	0.96	0.95	0.91	1.36		155	144.75		1.26	1.38	0.82	3.97		0.27	0.29			1.34	0.63	2.18		0.29	0.35		0.96	1	0.7	1.44		7.58	6.6		0.75	0.56	1.08	0.76		0.11	0.14		1.67	1.23	0.79	1.63		45.85	50.08
		1.01	0.88	1.41		138.25	110.75			1.57	1.24	0.82		0.24	0.22			1.31	1.56	1.64		0.3	0.28			0.98	0.88	2.1		6.91	6.27			0.94	1.22	1.4		0.11	0.13			1.72	0.85	1.32		50	49.17
			1.12	1.35		97.29	141.67				2.39	1.96		0.15	0.16				1.07	1.64		0.3	0.2				1.4	1.38		5.97	7.23				1.03	0.58		0.08	0.13				1.69	0.54		42.08	38.1
			0.8			151	88.25				0.78			0.24	0.13				1.55			0.2	0.17				0.81			6.59	6.76				0.84			0.11	0.17				3.97			48.48	36.84
			1.07			104.2	75.4				2.05			0.22	0.08				2.84			0.34	0.1				0.85			6.93	5.12				0.67			0.11	0.08				0.81			46.82	49.02
						157.2	76.67							0.26	0.07				0.89			0.28	0.08				0.93			4.29	7.36							0.08	0.15							48.09	36.14
						131.63	76.5							0.22	0.05				2.63			0.3	0.05				0.74			6.89	4.6							0.14	0.18							42.47	47.9
						141.8	78.5							0.25	0.05							0.27	0.06				1.02			4.87	5.81							0.1	0.21							57.01	38.48
						150.57	77							0.26	0.06							0.31	0.06							6.24	7.11							0.14	0.15							45.62	41.37
						130.4	153.5							0.19	0.25							0.32	0.32							3.59	6.13							0.06	0.18							56.46	64.49
						179.33	152							0.3	0.23							0.23	0.27							5.16	4.32							0.08	0.1							67.18	66.3
						124.57	160.6							0.18	0.19							0.35	0.23							3.46	6.42							0.05	0.14							56.9	42.07
						170	122.86							0.29	0.12							0.23	0.15							5.65	4.18							0.12	0.13							42.75	59.8
						139.75	105.9							0.22	0.11							0.37	0.13							8.02	3.03							0.13	0.1							48.92	64.72
						171.75	124.4							0.26	0.13							0.25	0.15							4.15	4.87							0.08	0.13							52.68	55.19
						117.25	145.2							0.22	0.18							0.32	0.2							7.35	5.81							0.1	0.15							54.28	49.68
						112.8	123							0.15	0.13							0.27	0.16							7.97	8.67							0.13	0.27							34.53	31.76
						117	118.5							0.16	0.15							0.19	0.19							6.5	6.88							0.12	0.16							47.62	46.67
						153.75	119.75							0.25	0.19							0.22	0.22							7.71	6.31							0.13	0.13							41.23	45.15
						145.67	112.25							0.22	0.14							0.35	0.18							6.02	6.89							0.09	0.12							44.99	41.16
						150.75	108.5							0.23	0.13							0.32	0.19							7.75	7.11							0.14	0.11							39.34	39.26
						87.25	110.75							0.21	0.18							0.36	0.22							7.61	6.63							0.11	0.19							50.74	36.33
						78.4	105.2							0.06	0.12							0.1	0.15							8.34	5.97							0.15	0.15							42.37	43.54
						164.5	102.5							0.1	0.15							0.11	0.17							7.2	7.62							0.12	0.14							61.72	30.58
						130.5	52.5							0.31	0.07							0.28	0.1							6.5	6.91							0.18	0.18							39.43	29.16
						112.67	46.75							0.21	0.08							0.12	0.1							5.43	5.94							0.1	0.18							37.12	30.38
						141.75	66.4							0.14	0.09							0.39	0.11							5.28	6.28							0.13	0.15							30.1	35.81
						147.5	126.5							0.24	0.24							0.27	0.31							7.59	5.65							0.12	0.16							45.43	54.24
						158.67	100.33							0.27	0.19							0.17	0.23							5.42	7.25							0.12	0.13							30.8	42.29
						90.2	102.25							0.26	0.17							0.28	0.2							5.57	6.94							0.11	0.15							31.65	38.85
						76.8	131.6							0.19	0.26							0.3	0.3							7.41	5.07							0.1	0.13							58.92	49.91
						76.75	106.5							0.15	0.16							0.3	0.21							7.67	5.99							0.12	0.18							48.61	38.73
						146.8	132.8							0.09	0.12							0.26	0.14							5	3.89							0.13	0.07							60.43	50.64
						143.4	140							0.28	0.35							0.18	0.59							7.5	6.97							0.11	0.11							45.79	70.58
						139.2	143.33							0.33	0.35							0.12	0.44							6.67	7.5							0.12	0.11							45.29	52.08
							102.67							0.34	0.21							0.36	0.27							8.08	4.65							0.11	0.12							42.11	61.23
							133								0.32							0.46	0.4							6.33	6.56							0.12	0.14							50.72	52.94
							117.6								0.25							0.45	0.32							6.71	5.39							0.12	0.23							41.94	53.38
							118.2								0.26								0.3							6.63	6.32							0.15	0.13							35.9	44.09
							143.4								0.23								0.31							6.58	6.4							0.14	0.15							42.86	46.18
							126.5								0.19								0.23							6.53	6.57							0.14	0.16							52.73	39.59
							146.25								0.3								0.36							6.18	7.17							0.15	0.12							46.63	45.75
							92								0.17								0.24								6.48								0.14								47.59
							93.8								0.12								0.15								6.13								0.11								38.12
							97.17								0.13								0.16								4.12								0.08								38.3
							87.33								0.05								0.06								4.99								0.14								50.26
							72.6								0.04								0.05								6.05								0.19								42.65
							81								0.06								0.06								7.05								0.16								35.31
							155.67								0.21								0.25								5.06								0.13								65.26
							133.2								0.14								0.17								4.73								0.14								56.18
							137								0.17								0.21								6.5								0.11								51.45
							146.4								0.19								0.24								4.99								0.15								57.36
							136.83								0.15								0.19								4.18																65.33
							140.17								0.17								0.22								4.69																61.29

## Sheet: Fig.9
Fig. 9b					Fig. 9c
	Non-diabetic	Type-1 Diabetic	Type-2 Diabetic			Non-diabetic	Type-1 Diabetic	Type-2 Diabetic
subject1	1796.31	557.326	1358.5		subject1	2423.24	453.182	866.68
	3570.32	2240.3	1358.6			3038.04	528.571	2337.44
	4161.22	2454.03	1406.52			2586.81	329.188	1916.63
	3939.12	1643.27	2537.74			988.73	78.6793	414.42
		1520.76				1133.45	173.531	4697.83
		944.999				1375.42	400.214	1154.94
subject2	4595.8	1797.81	2016.12		subject2	3127.09	149.235	554.245
	3249.26	3764.25	1081.16			2343.01	344.098	600.435
	2997.56	534.993	1104.76			5312.87	1079.52	467.704
	2890.92	1593.58	1578.57			7704.85	1476.99	391.675
	3982.95	446.991	1859.24			2955.2	54.6314	742.33
		679.328				5060.65	6919.43
subject3	2314.55	884.372	2242.53		subject3	2641.39	1548.18	351.865
	3241.16	1082.54	1244.52			2494.59	1463.32	628.793
	2991.44	285.619	2702.33			2545.44	779.965	1541.52
	2901.44	510.51	2766.02			7923.36	1445.24	1147.19
	3900.49	110.138	1316.41			2556.57	1732.01	1059.29
		172.014					115.313	418.134
subject4	2299.55	248.367	1124.59		subject4	4536.56	17.8547	1314.51
	3446.43	145.007	3102			3556.67	17.8002	7299.19
	2756.08	180.617	2315.91			3932.95	46.6877	4469.2
	3468.55	275.599	2411.86			3208.94	747.046	4208.06
	3088.86	506.704	2346.57			3359.04	226.093	1760.04
		68.6137				4210.09	26.7914
							52.8658
subject5	3590.61		2404.12		subject5	5109.61		175.912
	3788.09		1668.9			2406.03		877.193
	4762.77		1446.77			2218.63		2337.06
	3705.07		2061.52			4642.35		1056.97
	3065.39		1660.55			2696.86		1694.25
subject6	5272.71		1296.51		subject6	1634.94		1570.52
	6611.89		2936.98			7025.19		932.153
	5697		2743.74			3613.89		404.697
	6864.81		4069.99			3491.76		1007.27
	5617.76		3727.11			4017.9		1346.11
subject7	3233.4				subject7	4936.77		442.745
	2452.9		4266.9			3038.86		860
	2924.64		2973.57			2476.6		615.294
	2498.68		3093.97			2815.44		172.157
	2389.75		2343.99			5698.03		167.059
	3395.32		4072.66			4542.89
								72.9412
subject8	2378.9		1101.28		subject8	6175.6		24.7059
	2521.66		1068.92			4371.6		1037.25
	2485.32		2545.06			3914.4		434.118
	2275.32		1013.33			2789.6		1245.1
			1101.28			7789.6		2082.75
						2856.4		259.608
subject9	4631.85		2802.62		subject9	8219.2		1777.25
	4645.29		2677.97			9603.6		2434.9
	3773.68		3785.28			10194		3759.61
	3437.7		2292.58			8870.8		737.255
	2763.41					5767.6
						8139.6
subject10	5437.12		2144.52		subject10	3118.4		2601.57
	4490.18		5664.23			7373.6		2727.84
	3845.86		2977.44			5289.6		974.118
	3385.06		1924.13			5490		1606.27
	4033.8		2188.95			1852.74		1672.16
						1858.12
subject11	3616.95		2477.7		subject11	1509.47		3230.59
	3677.94		1948.88			1375.08		2599.61
	6674.27		1949.75			1105.36		1940.39
	5394.38		2242.4			2174.85		3814.12
	4417.33					1796.07		3653.73
						1538.34
						1354.02
						1613.52

## Sheet: Fig. S3
Fig. S3d
	wt	cKO
	1.00389
	1.04662	0.11
	0.956169	0.15
	0.993602	0.09

[truncated: 12 more sheets: Fig. S4, Fig.S5, Fig.S6, Fig.S7, Fig.S8, Fig.s10, Fig.S11, Fig.S12, Fig.S13, Fig.S14, Table T3, Table T4]
